# Supplementary material for: A DUF-246 family glycosyltransferase-like gene affects male fertility and the biosynthesis of pectic arabinogalactans
Source: BMC Plant Biol. 2016 Apr 18;16:90. doi: 10.1186/s12870-016-0780-x (PMC4836069; doi:10.1186/s12870-016-0780-x)
Supplement: Additional file 11: Table S3. — ELISA absorbance values for RG-I fractions from NbPAGR-silenced and virus-infected, control N. benthamiana plants as well as 35S::PAGR-YFP and wild type Arabidopsis plants probed with a diverse array of plant cell wall glycan-directed monoclonal antibodies. (XLSX 21 kb) [file 12870_2016_780_MOESM11_ESM.xlsx]

## Sheet: Soloman RG I samples July 10 20
Table S3: ELISA absorbance values for RG-I fractions from NbPAGR-silenced and virus-infected, control N. benthamiana plants as well as 35S::PAGR-YFP and wild-type Arabidopsis plants probed with a diverse array of plant cell wall directed monoclonal antibodies.
Antibody:	Wild Type	35S::PAGR-YFP-6	35S::PAGR-YFP-9		Control	NbPAGR-Silenced		Epitope Group:
CCRC-M95	0.026	0.034	0.0215		0.022	0.018			Non fucosylated xyloglucan 1
CCRC-M101	0.027	0.0345	0.035		0.017	0.006
CCRC-M104	0.0645	0.057	0.0255		0.014	0.002			Non fucosylated xyloglucan 2
CCRC-M89	0.0215	0.0245	0.1315		0.0075	0.00125
CCRC-M93	0.0005	0.0035	0.0005		0.002	0.0025
CCRC-M87	0.022	0.0185	0.012		0.011	0.005
CCRC-M88	0.0105	0.0175	0.012		0.0125	0.004
CCRC-M100	0.022	0	0		0	0.003			Non fucosylated xyloglucan 3
CCRC-M103	0.0085	0.0015	0.003		0.0005	0
CCRC-M58	0.0195	0.0005	0.001		0.003	0			Non fucosylated xyloglucan 4
CCRC-M86	0.0015	0	0.001		0	0
CCRC-M55	0.0075	0.0045	0.0045		0.006	0.001
CCRC-M52	0.0305	0.002	0.003		0.0045	0.004
CCRC-M99	0.006	0	0.001		0.0015	0
CCRC-M54	0.0385	0.016	0.0225		0.0065	0.0015			Non fucosylated xyloglucan 5
CCRC-M48	0.0305	0.01	0.006		0.008	0.0095
CCRC-M49	0.0255	0.009	0.00225		0.0065	0.0155
CCRC-M96	0.027	0.00125	0.00225		0.00175	0.0005
CCRC-M50	0.0265	0.0005	0.0005		0.001	0.0025
CCRC-M51	0.009	0.0025	0.00325		0.003	0.0045
CCRC-M53	0.006	0	0.00125		0.00225	0.00125
CCRC-M57	0.009	0.00025	0.0015		0.002	0.002			Non fucosylated xyloglucan 6
CCRC-M102	0.031	0.00525	0.008		0.015	0.004			Fucosylated Xyloglucan
CCRC-M39	0	0.004	0.0015		0.009	0.0025
CCRC-M106	0.047	0.0195	0.0115		0.015	0.0035
CCRC-M84	0.034	0.0515	0.042		0.0275	0.0185
CCRC-M1	0.05475	0.0035	0.00475		0.0145	0
CCRC-M111	0.0055	0.012	0.006		0.004	0.002			Xylan-1/XG
CCRC-M108	0.024	0	0		0	0
CCRC-M109	0.004	0	0.0025		0.001	0.00275
CCRC-M119	0	0	0		0	0			Xylan-2
CCRC-M115	0.002	0.0025	0.0035		0.00175	0.0035
CCRC-M110	0.0005	0.0005	0.0025		0.001	0.0005
CCRC-M105	0.008	0.003	0.00075		0.0025	0
CCRC-M117	0.0015	1.73e-18	0.002		0.003	0			Xylan-3
CCRC-M113	0.00025	0	0.014		0	0
CCRC-M120	0.0145	0.005	0.0005		0.005	0
CCRC-M118	0.0155	0	0		0.0005	0
CCRC-M116	0.0095	0.0005	0.0015		0.001	0
CCRC-M114	0.0175	0.006	0.0075		0.004	0.005
CCRC-M154	0.0135	0.006	0.0025		0.006	0			Xylan-4
CCRC-M150	0.045	0.0175	0.014		0.00075	0
CCRC-M144	0.006	0.00025	0.0005		0.00125	0.00075			Xylan-5
CCRC-M146	0.008	0.002	0.002		0.0055	0
CCRC-M145	0.0165	0.0065	0.0015		0.0055	0.00025
CCRC-M155	0	0.0005	0		0	0
CCRC-M153	0.0315	0.0565	0.038		0.0445	0.0225			Xylan-6
CCRC-M151	0.0315	0.032	0.028		0.0425	0.0165
CCRC-M148	0.068	0.04	0.0285		0.0435	0.0215
CCRC-M140	0.034	0.0045	0.0075		0.0065	0.00125
CCRC-M139	0.032	0.0245	0.0205		0.034	0.017
CCRC-M138	0.046	0.018	0.0155		0.037	0.008
CCRC-M160	0.103	0.0745	0.06		0.0815	0.034			Xylan-7
CCRC-M137	0.113	0.125	0.094		0.1865	0.15
CCRC-M152	0.062	0.0605	0.035		0.0755	0.035
CCRC-M149	0.051	0.0405	0.051		0.08	0.0335
CCRC-M75	0.0105	0.0095	0.0025		0.001	0.0045
CCRC-M70	0.0315	0.001	0.0075		0.0015	0			Galactomannan-1
CCRC-M74	0.00725	0.00725	0		0	0.0025
CCRC-M166	0.0015	0.003	0.006		0.009	0.00225			Galactomannan-2
CCRC-M168	0.0155	0.0005	0.004		0.008	0.0005
CCRC-M174	0	0.003	0.002		0.0015	0.0005
CCRC-M175	0.01825	0.006	0.012		0.004	0
CCRC-M169	0.0015	0.0025	0.003		0.067	0.003			Acetylated Glucomannan
CCRC-M170	0.017	0.003	0.003		0.033	0.005
LAMP	0.01525	0	0		0	0			(1,3)-β-Glucan
BG1	0	0.0005	0		0	0			(1,3)(1,4)-β-Glucan
CCRC-M131	0.0565	0.085	0.02		0.0105	0.026
CCRC-M38	0.178	0.3135	0.1945		0.0195	0.126			HG Backbone-1
JIM5	0.28	0.36	0.2645		0.00475	0.25
JIM136	0.003	0.0015	0.0005		0.003	0			HG Backbone-2
JIM7	0.012	0.009	0.00475		0.005	0.004
CCRC-M69	0.4535	0.455	0.4905		0.4585	0.586			RG-I Backbone
CCRC-M35	0.3635	0.366	0.3955		0.418	0.479
CCRC-M36	0.4785	0.4555	0.474		0.489	0.493
CCRC-M14	0	0	0		0	0
CCRC-M129	0.433	0.481	0.4805		0.477	0.714
CCRC-M72	0.343	0.4105	0.4415		0.3425	0.4675
JIM3	0.008	0.0005	0.0035		0.001	0.0055			Linseed Mucilage RG-I
CCRC-M40	0.4655	0.445	0.452		0.428	0.4565
CCRC-M161	0.003	0	0		0	0
CCRC-M164	0.01725	0	0.00325		0	0
CCRC-M98	0.019	0	0		0.00075	0.00075			Physcomitrella Pectin
CCRC-M94	0.0255	0.013	0.0075		0.011	0.0135
CCRC-M5	0.086	0.0975	0.1355		0	0			RG-Ia
CCRC-M2	0.1865	0.2695	0.3055		0	0
JIM137	0.01225	0.00075	0.0115		0	0			RG-Ib
JIM101	0.0075	0.032	0.014		0.005	0.001
CCRC-M61	0.0315	0.0095	0.00075		0	0.00275
CCRC-M30	0.0555	0	0.017		0	0.0015
CCRC-M23	0.00175	0.00225	0		0.00275	0			RG-Ic
CCRC-M17	0.005	0.002	0.001		0	0
CCRC-M19	0.0305	0.00275	0.0045		0.00025	0
CCRC-M18	0.0615	3.47e-18	0		1.73e-18	0
CCRC-M56	0.0335	0	0.002		0.002	0.002
CCRC-M16	0.049	0.0035	0.001		0	0
CCRC-M60	0.396	0.394	0.5285		0.5425	0.6045			RG-I/Arabinogalactan
CCRC-M41	0.204	0.224	0.348		0.2435	0.367
CCRC-M80	0.5615	0.6365	0.622		0.6075	0.6175
CCRC-M79	0.5055	0.5375	0.531		0.5245	0.5405
CCRC-M44	0.724	0.823	0.6555		0.459	0.5125
CCRC-M33	0.8645	0.7865	0.641		0.495	0.5
CCRC-M32	0.6095	0.5925	0.575		0.372	0.3805
CCRC-M13	0.5345	0.632	0.6935		0.7145	0.6015
CCRC-M42	0.647	0.7315	0.574		0.4555	0.5015
CCRC-M24	0.594	0.5005	0.5475		0.45	0.4355
CCRC-M12	0.501	0.572	0.6435		0.468	0.4105
CCRC-M7	0.526	0.583	0.6545		0.496	0.3445
CCRC-M77	0.374	0.372	0.4765		0.3285	0.322
CCRC-M25	0.451	0.3615	0.588		0.52	0.524
CCRC-M9	0.7285	0.769	0.835		0.7425	0.664
CCRC-M128	0.7535	0.774	0.7195		0.6465	0.647
CCRC-M126	0.856	0.871	0.815		0.5885	0.6585
CCRC-M134	0.213	0.2415	0.384		0.343	0.4255
CCRC-M125	0.6515	0.7405	0.685		0.475	0.476
CCRC-M123	0.568	0.5425	0.5875		0.5315	0.6135
CCRC-M122	0.568	0.5775	0.5855		0.545	0.5425
CCRC-M121	0.572	0.6495	0.6495		0.5965	0.6005
CCRC-M112	0.7375	0.7095	0.6545		0.3405	0.2215
CCRC-M21	0.727	0.726	0.676		0.591	0.6145
JIM131	0.58	0.6325	0.6645		0.5555	0.513
CCRC-M22	0.457	0.5625	0.5355		0.6285	0.6285
JIM132	0.365	0.422	0.4855		0.3575	0.408
JIM1	0.3225	0.3785	0.238		0.0365	0.051
CCRC-M15	0.1935	0.2335	0.3795		0.2105	0.278
CCRC-M8	0.4925	0.454	0.609		0.573	0.5915
JIM16	0.5145	0.5875	0.623		0.7335	0.7595
JIM93	0.632	0.8565	0.7715		0.376	0.4455			Arabinogalactan-1
JIM94	0.6655	0.8115	0.758		0.324	0.447
JIM11	0.691	0.711	0.7395		0.639	0.737
MAC204	0.575	0.693	0.675		0.43	0.4975
JIM20	0.62	0.834	0.806		0.6075	0.5905
JIM14	0.5775	0.6445	0.6105		0.7225	0.5985			Arabinogalactan-2
JIM19	0.895	0.9475	0.8665		0.8875	0.861
JIM12	0.7235	0.782	0.7745		0.7155	0.753
CCRC-M133	0.2845	0.4485	0.3805		1.044	0.906
CCRC-M107	0.3035	0.41	0.3735		0.8115	0.706
JIM4	0.052	0.073	0.121		0.006	0			Arabinogalactan-3
CCRC-M31	0	0.0005	0.006		0.0115	0
JIM17	0.224	0.4295	0.515		0.1725	0.1675
CCRC-M26	0.0185	0.0255	0.047		0.0075	0.002
JIM15	0.307	0.367	0.4095		0.899	0.831
JIM8	0.2975	0.3525	0.4075		1.055	0.921
CCRC-M85	0.244	0.2785	0.4055		0.8595	0.787
CCRC-M81	0.214	0.244	0.3765		0.8105	0.8215
MAC266	0.00525	0.015	0		0.0185	0.06
PN16.4B4	0.0535	0.0635	0.153		0.8815	0.7925
MAC207	0.5145	0.5515	0.5455		0	0			Arabinogalactan-4
JIM133	0.495	0.5495	0.617		0.613	0.5415
JIM13	0.504	0.5715	0.654		0.991	0.9155
CCRC-M92	0.412	0.4615	0.451		0.7285	0.766
CCRC-M91	0.3425	0.427	0.439		0.706	0.6595
CCRC-M78	0.6565	0.707	0.621		0.8445	0.728
MAC265	0.00125	0.00225	0		0	0
CCRC-M97	0.0175	0.0365	0.078		0.2525	0.544
